# Supplementary material for: Investigating strategies to improve AccesS to Kidney transplantation (the ASK trial): a protocol for a feasibility randomised controlled trial with parallel process evaluation
Source: Pilot Feasibility Stud. 2023 Jan 20;9:13. doi: 10.1186/s40814-023-01241-1 (PMC9854094; doi:10.1186/s40814-023-01241-1)
Supplement: Supplementary file 1 — Additional file 1. Topic guides for interviews with: i) renal and transplant healthcare professionals, ii) family and friends who attended home visits, iii) non-participants, and iv) patient participants. [file 40814_2023_1241_MOESM1_ESM.zip]

Archive with 4 entries (4 files):
- The ASK trial - health worker qualitative topic guide v1.0R2.docx
- The ASK trial - home visit qualitative topic guide v1.0R2.docx
- The ASK trial - non-participant topic guide v1.0R2.docx
- The ASK trial - patient qualitative topic guide v2.0 cleanR2.docx
